# Supplementary material for: Dopamine encodes real-time reward availability and transitions between reward availability states on different timescales
Source: Nat Commun. 2022 Jul 1;13:3805. doi: 10.1038/s41467-022-31377-2 (PMC9249893; doi:10.1038/s41467-022-31377-2)
Supplement: Supplementary file 3 — Source Data File [file 41467_2022_31377_MOESM3_ESM.xlsx]

## Sheet: STATS Results
Fig.
1g.	Paired t-test, Early training vs Late training										P Summary
	Element	Measure	Group	Variable	Mean	STDEV	SEM	t	df	P
	Upper left	DA Reward response	Conditioned	Early	0.7592	0.4514	0.1843	1.39	5	0.2234	ns
				Late	0.5231	0.122	0.04981
	Upper right	DA Reward response	Random	Early	0.8036	0.6451	0.2885	0.266	4	0.8032	ns
				Late	0.7392	0.5295	0.2368
	Lower Left	DA Tone Onset	Conditioned	Early	-0.1731	0.1404	0.0573	4.544	5	0.0061	**
				Late	-1.029	0.4654	0.19
		DA Tone Offset		Early	0.1645	0.09626	0.0393	6.407	5	0.0014	**
				Late	0.7579	0.1752	0.07836
	Lower Right	DA Tone Onset	Random	Early	-0.06293	0.1663	0.07435	0.356	4	0.7396	ns
				Late	-0.09199	0.05968	0.02669
		DA Tone Offset		Early	0.1344	0.1762	0.0788	1.3	4	0.2635	ns
				Late	0.05868	0.1148	0.05135
2c.	Unpaired t-test, VTA Conditioned or NAc Conditioned vs NAc Random group
	Element	Measure	Group	site	Mean	STDEV	SEM	t	df	P
	Upper left	GCamp6F Tone Onset Trough	Conditioned	VTA	-0.252	0.1269	0.05677	3.97	8	0.0041	**
			Conditioned	NAc	-0.09854	0.04986	0.0223	3.119	8	0.0143	*
			Random	NAc	-0.02413	0.01898	0.008488
	Upper right	GCamp6F Tone Onset Plateau	Conditioned	VTA	-0.1634	0.1052	0.04705	3.249	8	0.0117	*
			Conditioned	NAc	-0.06838	0.02977	0.01331	3.299	8	0.0126	*
			Random	NAc	-0.001997	0.03558	0.01591
	Lower Left	GCamp6F Tone Offset Peak	Conditioned	VTA	0.5906	0.2428	0.1086	5.001	8	0.0011	**
			Conditioned	NAc	0.3748	0.2327	0.1041	3.149	8	0.0136	*
			Random	NAc	0.04623	0.01669	0.007466
	Lower Right	GCamp6F Tone Offset Plateau	Conditioned	VTA	0.2668	0.07491	0.0335	8.138	8	<0.0001	***
			Conditioned	NAc	0.126	0.1217	0.05442	2.598	8	0.0317	*
			Random	NAc	-0.01782	0.02242	0.01003
2e.	Unpaired t-test, NAc Conditioned vs NAc Random group
	Element	Measure	Group	site	Mean	STDEV	SEM	t	df	P
	Upper left	dLight Tone Onset Trough	Conditioned	NAc	-0.3694	0.1211	0.04283	4.814	10	0.0007	***
			Random	NAc	-0.06443	0.0379	0.01895
	Upper right	dLight Tone Onset Plateau	Conditioned	NAc	-0.1174	0.08377	0.02962	2.381	10	0.0386	*
			Random	NAc	-0.01356	0.02289	0.01145
	Lower Left	dLight Tone Offset Peak	Conditioned	NAc	0.8859	0.4075	0.1441	4.069	10	0.0023	**
			Random	NAc	0.035	0.03336	0.01668
	Lower Right	dLight Tone Offset Plateau	Conditioned	NAc	0.1552	0.05806	0.02053	5.459	10	0.0003	***
			Random	NAc	-0.02141	0.03798	0.01899
3e-f	One- Way ANOVA with Geisser-Greenhouse correction
3e		Effect of Session		SS	DF	MS	F (DFn, DFd)			P value
3f		ΔF1/F2 in response to reward		203.2	19	10.7	F (4.256, 29.79) = 1.556			P=0.2093	ns
		S-/ITI press ratio		6.867	19	0.3614	F (3.666, 25.66) = 8.988			P=0.0002	***
3g	Two-Way ANOVA: Transient dLight response (normalized to reward) across tone condition (onset and offset) and sessions (RM).
			% of total variation		SS	DF	MS	F (DFn, DFd)		P value
		Session	1.949		1.228	19	0.06463	F (19, 133) = 5.957		P<0.0001	***
		Tone condition	62.03		39.09	1	39.09	F (1, 7) = 27.31		P=0.0012	**
		Session x Tone condition	7.903		4.98	19	0.2621	F (19, 133) = 9.897		P<0.0001	***
3h	Two-Way ANOVA: dLight (normalized to reward) plateau across tone condition (onset and offset) and sessions (RM).
			% of total variation		SS	DF	MS	F (DFn, DFd)		P value
		Session	0.7403		0.036	19	0.001895	F (19, 133) = 1.032		P=0.4294
		Tone condition	69.68		3.388	1	3.388	F (1, 7) = 58.17		P=0.0001	***
		Session x Tone condition	6.557		0.3188	19	0.01678	F (19, 133) = 5.436		P<0.0001	***
not	Two-Way ANOVA: dLight (normalized to reward) plateau ABSOLUTE values across tone condition and sessions (RM).
shown			% of total variation		SS	DF	MS	F (DFn, DFd)		P value
		session	20.68		0.2854	19	0.01502	F (19, 133) = 5.484		P<0.0001	***
		tone condition	0.5035		0.006949	1	0.006949	F (1, 7) = 0.9586		P=0.3602
		session x tone condition	2.307		0.03183	19	0.001675	F (19, 133) = 0.9625		P=0.5088
3j	Linear Regression : Extra Sum of Squares F-test to determine if slope of values across S- is significantly non-zero
			Slope	Slope Std. Error		R squared	Sy.x	F	DFn, DFd	P value
		DA (ΔF1/F2) across S-	8.287e-05	0.0001753		0.0009708	0.05585	0.2235	1, 230	0.6368	ns
		S-/ITI press ratio across S-	0.0072	0.0004794		0.4951	0.1527	225.5	1, 230	<0.0001	***
		(Avg of last 6 days)
4a	Paired t-test, dLight during tone vs. ITI
		Measure		Period	Mean	STDEV	SEM	t	df	P
		dLight 10s Average		S- Tone	0.02773	0.09375	0.03314	5.546	7	0.0009	***
				ITI	0.2116	0.104	0.03676
4b	Pearson correlation coefficient, two tailed: dLight x lever presses
		Mouse #	80	81	93	94	118	119	123	126
		# pairs	7	19	16	13	17	13	12	9
		r	0.5401	-0.1824	0.5665	0.06066	-0.2356	0.5492	0.04775	0.5067
		R squared	0.2917	0.03326	0.3209	0.003679	0.05551	0.3016	0.00228	0.2567
		P (two-tailed)	0.2108	0.4549	0.0221	0.844	0.3627	0.0519	0.8829	0.1639	#93 = *
6b.	one sample t-test, Unexpected reward normalized to ITI reward vs 1.0
		Measure	Group	site	Mean	STDEV	SEM	t	df	P
		dLight Reward response	Conditioned	NAc	1.285	0.1466	0.05184	5.499	7	0.0009	***
6d.	Linear Regression : Extra Sum of Squares F-test for unexpected reward.
	Element	Measure	Group	site	n	R squared	Sy.x	F	DFn, DFd	P value
	Left	dLight Tone Onset Trough	Conditioned	NAc	8	0.7862	0.07273	22.06	1, 6	0.0033	**
	Right	dLight Tone Onset Plateau	Conditioned	NAc	8	0.7801	0.037	21.29	1, 6	0.0036	**
6e.	Linear Regression : Extra Sum of Squares F-test for unexpected reward.
	Left	dLight Tone Offset Peak	Conditioned	NAc	8	0.6771	0.2762	12.58	1, 6	0.0121	*
	Right	dLight Tone Offset Plateau	Conditioned	NAc	8	0.4967	0.0489	5.922	1, 6	0.0509
6f.	one sample t-test, Sated values normalized to unsated values vs 1.0
		Measure	Group	site	Mean	STDEV	SEM	t	df	P
		Lever presses	conditioned	NAc	0.2159	0.1811	0.09056	8.659	3	0.0032	**
		Head pokes in reward port	conditioned	NAc	0.4283	0.2584	0.1292	4.424	3	0.0214	*
		Collection latency	conditioned	NAc	1.274	0.09858	0.04929	5.559	3	0.0115	*
		Rewards earned	conditioned	NAc	0.6885	0.4728	0.2364	1.318	3	0.2792
6g.	one sample t-test, sated values normalized to unsated values vs 1.0
		Measure	Group	site	Mean	STDEV	SEM	t	df	P
		dLight Reward Peak	conditioned	NAc	0.908	0.1325	0.06625	1.39	3	0.2588
		dLight tone onset trough	conditioned	NAc	0.3911	0.1414	0.07072	8.61	3	0.0033	**
		dLight tone onset plateau	conditioned	NAc	0.03655	0.3347	0.1674	5.757	3	0.0104	*
		dLight tone offset peak	conditioned	NAc	0.7549	0.3921	0.1961	1.26	3	0.2999
		dLight tone offset plateau	conditioned	NAc	0.3735	0.7562	0.3781	1.657	3	0.1961

## Sheet: Reporting 
Significance level reported on figures according to APA convention :
	ns	P > 0.05
	*	P ≤ 0.05
	**	P ≤ 0.01
	***	P ≤ 0.001

## Sheet: Fig1b
S-/ITI Lever press ratio									S0/ITI Lever press ratio
	train_day	condition	EAR TAG 4	EAR TAG 6	EAR TAG 20	EAR TAG 59				train_day	condition	EAR TAG 5	EAR TAG 7	EAR TAG 11	EAR TAG 21
	1	Conditioned	1.26392	0.935118	1.15198	1.15598				1	Random	1.02306	1.13787	1.01747	0.940005
	2	Conditioned	1.10859	1.08132	1.04411	1.09368				2	Random	1.01788	1.05462	1.07789	1.04699
	3	Conditioned	1.03459	1.06258	1.18714	1.32157				3	Random	1.07995	1.04122	0.933325	1.12334
	4	Conditioned	1.17308	0.948466	1.10189	0.969489				4	Random	1.05044	1.0795	0.996601	1.08231
	5	Conditioned	0.977368	0.937263	1.14054	0.899195				5	Random	1.09052	1.05551	0.975615	1.02944
	6	Conditioned	1.01916	1.04682	1.2285	0.989308				6	Random	0.9911	1.1242	0.849309	1.09032
	7	Conditioned	0.730465	0.999873	0.844993	0.938788				7	Random	1.02562	1.14536	1.02124	0.997961
	8	Conditioned	0.722719	0.954719	0.777875	0.894975				8	Random	1.16056	1.05815	1.04793	1.03593
	9	Conditioned	0.782613	0.813702	0.735548	0.804291				9	Random	1.0525	1.12198	1.10689	1.11752
	10	Conditioned	0.682269	0.866786	0.664145	0.872764				10	Random	1.00388	1.05774	0.953535	1.11313
	11	Conditioned	0.620939	0.744707	0.604034	0.713982				11	Random	1.0727	1.1078	1.1075	1.00905
	12	Conditioned	0.525407	0.657325	0.517003	0.584026				12	Random	0.989831	1.05188	1.05059	1.01618
	13	Conditioned	0.438033	0.701258	0.563886	0.688913				13	Random	0.879254	1.14703	1.06216	0.88448
	14	Conditioned	0.468851	0.630791	0.707365	0.565784				14	Random	1.06028	1.06819	0.872677	0.979008
	15	Conditioned	0.39626	0.648912	0.51657	0.790454				15	Random	1.14845	1.03916	0.976682	1.04116
	16	Conditioned	0.378369	0.55604	0.277165	0.846517				16	Random	1.00144	1.15089	1.2836	1.07466
	17	Conditioned	0.163043	0.625755	0.466385	0.968764				17	Random	1.0756	1.05833	1.02883	1.05659
	18	Conditioned	0.286008	0.464202	0.28581	1.04996				18	Random	0.94462	1.05991	1.17771	0.912277
	19	Conditioned	0.135114	0.853541	0.372644	0.874818				19	Random	0.911995	1.0262		1.09316
	20	Conditioned	0.321962	0.763719	0.310006	0.752744				20	Random	1.10582	1.14482		1.07919

## Sheet: Fig 1g
Conditioned Group				dipper			tone On			tone Off
Ear Tag	side	day	baseline	peak	loc of peak	baseline	peak (raw)	loc of peak	baseline	peak (raw)	loc of peak	norm tOn	norm tOff
4	'L'	1	-0.0746324	0.321889	68	-0.0336072	-0.0455194	84	-0.0526844	0.0709409	67	-0.141413	0.220389
4	'L'	22	0.0788772	0.458655	70	0.0130768	-0.264871	90	0.0976946	0.355966	70	-0.577495	0.776108
4	'R'	2	-0.0199321	0.667389	63	0.0403495	0.00408789	180	0.0755857	0.0646393	67	0.00612521	0.0968541
4	'R'	17	0.048675	0.31858	69	-0.0261844	-0.347645	144	0.0186875	0.330673	70	-1.09123	1.03796
6	'R'	2	0.105085	0.571809	60	0.0642878	-0.0566238	82	0.0423761	0.162264	78	-0.0990257	0.283773
6	'R'	17	-0.0409281	0.506368	57	-0.0154446	-0.669342	136	-0.00149575	0.28456	71	-1.32185	0.561962
20	'L'	2	0.00826339	1.55651	61	0.216956	-0.543669	138	-0.130161	0.0199558	57	-0.349287	0.0128209
20	'L'	12	0.0059457	0.626258	59	0.140658	-0.425731	99	0.0589781	0.344973	73	-0.679801	0.550848
20	'R'	1	-0.0894025	0.988174	69	0.0849868	-0.119096	109	0.0791192	0.169813	77	-0.120521	0.171846
20	'R'	20	0.00086229	0.593473	59	0.0373684	-0.426787	154	0.00355493	0.410808	74	-0.719134	0.692209
59	'L'	1	0.144013	0.449283	59	0.0739781	-0.150332	105	0.0201013	0.0903633	54	-0.334604	0.201128
59	'L'	20	0.0509594	0.63524	56	0.064633	-1.13384	187	0.0460112	0.458244	78	-1.7849	0.721371
		location from event at time point 50, samples 0.1s apart
		dipper		tone On		tone Off			2-tailed paired ttest		Fig 1 g
Ear Tag	side	day 1 or 2	day end	day 1 or 2	day end	day 1 or 2	day end		dipper	tone On	tone Off
4	'L'	0.321889	0.458655	-0.141413	-0.577495	0.220389	0.776108		0.223374	0.00614893	0.00137343
4	'R'	0.667389	0.31858	0.00612521	-1.09123	0.0968541	1.03796
6	'R'	0.571809	0.506368	-0.0990257	-1.32185	0.283773	0.561962
20	'L'	1.55651	0.626258	-0.349287	-0.679801	0.0128209	0.550848
20	'R'	0.988174	0.593473	-0.120521	-0.719134	0.171846	0.692209
59	'L'	0.449283	0.63524	-0.334604	-1.7849	0.201128	0.721371
	average	0.759175	0.523096	-0.173121	-1.02907	0.164468	0.72341
Random Group				dipper			tone On			tone Off
Ear Tag	side	day	baseline	peak	loc of peak	baseline	peak (raw)	loc of peak	baseline	peak (raw)	loc of peak	norm tOn	norm tOff
5	'L'	1	0.0914017	0.46556	68	0.0131552	-0.104029	189	-0.00865954	0.0561994	72	-0.22345	0.120714
5	'L'	22	0.0313749	0.33179	70	-0.0208786	-0.0126054	92	-0.00131086	-0.00701526	51	-0.037992	-0.0211437
7	'L'	1	0.140345	0.341253	51	0.098809	0.0558982	93	0.0332563	0.110556	75	0.163803	0.32397
7	'L'	15	0.0246534	0.310352	53	-0.0487719	-0.033576	162	-0.044625	0.0744667	57	-0.108187	0.239943
7	'R'	2	0.149995	0.284391	52	-0.000711349	-0.0622357	86	0.0112678	0.0862354	55	-0.218839	0.303229
7	'R'	17	0.114715	0.607512	69	0.0822719	-0.063878	112	-0.00289868	0.039886	51	-0.105147	0.0656546
11	'L'	1	0.0872771	1.15044	57	0.209928	0.037066	77	-0.178263	-0.0366909	57	0.0322189	-0.0318928
11	'L'	15	0.116475	1.60114	70	-0.032316	-0.0505054	78	-0.0627999	-0.0914298	76	-0.0315433	-0.0571028
21	'R'	1	0.228378	1.77653	57	0.257545	-0.121523	199	-0.0589495	-0.0786402	64	-0.0684051	-0.0442663
21	'R'	23	-0.103653	0.844972	70	-0.00215241	-0.149634	141	0.130878	0.0558044	78	-0.177087	0.0660429
									2-tailed paired ttest		Fig 1 g
									dipper	tone On	tone Off
5	'L'	0.46556	0.33179	-0.22345	-0.037992	0.120714	-0.0211437		0.803238	0.73956	0.263547
7	'L'	0.341253	0.310352	0.163803	-0.108187	0.32397	0.239943
7	'R'	0.284391	0.607512	-0.218839	-0.105147	0.303229	0.0656546
11	'L'	1.15044	1.60114	0.0322189	-0.0315433	-0.0318928	-0.0571028
21	'R'	1.77653	0.844972	-0.0684051	-0.177087	-0.0442663	0.0660429
	Average	0.803634	0.739154	-0.0629344	-0.0919913	0.134351	0.0586788

## Sheet: Fig 2c
GCaMP
VTA
								Fig 2c
peak values								ttest against Random - 2 tailed, equal variance, unpaired
Conditioned	training day	dip amp	trough amp	on plat value	peak amp	off plat value		dip amp	trough amp	on plat value	peak amp	off plat value
76		2.70498	-0.220789	-0.191023	0.719119	0.288207		0.0492079	0.00412099	0.0117165	0.00105111	3.86123e-05
77		3.80568	-0.229465	-0.199748	0.486158	0.368135
78		4.46071	-0.0666358	0.0217499	0.210279	0.163182
88		0.75608	-0.367769	-0.20687	0.781378	0.237169
93		1.63464	-0.375363	-0.24103	0.755998	0.277066
	MEAN	2.67241	-0.252004	-0.163384	0.590587	0.266752
NAc
								Fig 2c
peak values								ttest against Random - 2 tailed, equal variance, unpaired
Conditioned	training day	dip amp	trough amp	on plat value	peak amp	off plat value		dip amp	trough amp	on plat value	peak amp	off plat value
27		12.118	-0.153606	-0.117397	0.752749	0.339286		0.892104	0.0142559	0.012618	0.0136191	0.0317028
29		4.121	-0.142917	-0.0655506	0.449206	0.0510988
32		3.18959	-0.0495145	-0.0479774	0.231456	0.0547694
33		18.7273	-0.0481491	-0.0416079	0.226771	0.0724545
35		14.2799	-0.0985272	-0.0693605	0.214036	0.112183
	MEAN	10.4872	-0.0985426	-0.0683788	0.374843	0.125958
		peak values
RANDOM	training day	dip amp	trough amp	on plat value	peak amp	off plat value
28	nac	15.3687	-0.00137068	0.0221508	0.0373484	-0.0206314
30	nac	3.7901	-0.0511955	-0.0644529	0.0475847	0.00713416
31	nac	17.2005	-0.012645	0.00385149	0.0371692	0.00191558
34	nac	11.1241	-0.0236927	0.0172784	0.0343388	-0.0462878
75	VTA	1.96675	-0.0317589	0.0111869	0.0747006	-0.0312413
	MEAN	9.89005	-0.0241326	-0.00199708	0.0462283	-0.0178221

## Sheet: Fig 2e
dLight
								Fig 2e
peak values								ttest against Random - 2 tailed, equal variance, unpaired
CI	training day	dip amp	trough amp	on plat value	peak amp	off plat value		dip amp	trough amp	on plat value	peak amp	off plat value
80	25	12.5331	-0.331085	-0.10623	0.664046	0.256723		0.56241	0.000707959	0.0385749	0.00225262	0.000277526
81	25	15.944	-0.24234	-0.0349393	0.373269	0.167206
93	21	20.2362	-0.240604	-0.0384443	0.368144	0.10662
94	21	8.17149	-0.547758	-0.231843	1.37805	0.175888
118	20	9.53696	-0.395336	-0.178441	1.24125	0.0596289
119	20	14.8729	-0.543187	-0.227808	1.28951	0.182554
123	20	21.8645	-0.293831	-0.0446831	1.04618	0.133829
126	20	19.8511	-0.360818	-0.0766143	0.726557	0.159267
	average	15.3763	-0.36937	-0.117375	0.885876	0.155214
	SEM	1.91879	0.0457748	0.0316624	0.154031	0.0219435
		peak values
RANDOM	training day	dip amp	trough amp	on plat value	peak amp	off plat value
95	25	13.289	-0.103385	-0.0115323	-0.00958177	0.0164261
96	25	19.9787	-0.0397688	0.0178625	0.0322213	0.00121717
116	25	24.1112	-0.0250207	-0.0271204	0.0481752	-0.0349898
124	25	11.8836	-0.0895182	-0.0335215	0.0691911	-0.068322
	average	17.3156	-0.0644231	-0.0135779	0.0350015	-0.0214171
	SEM	3.31651	0.0218789	0.0132238	0.0192581	0.021931

## Sheet: Fig 3e
dLight reward peaks by training day
	day
	1	2	3	4	5	6	7	8	9	10	11	12	13	14	15	16	17	18	19	20
eartag	dipper peaks
80	15.6083	19.5519	19.3547	20.0394	20.7402	19.987	19.3795	21.4303	23.4811	23.7262	23.9714	24.0251	24.0788	24.1326	24.1332	24.1338	24.1345	24.1351	20.332	16.5288
81	11.8494	12.99	13.1091	13.2281	13.3471	13.2218	13.0964	12.971	12.8457	12.7203	12.5949	12.9916	13.3883	13.7849	13.9954	14.2058	15.8061	17.4064	16.0359	13.0284
93	15.6898	21.9013	21.9139	21.9264	21.9389	21.2801	20.769	20.3777	20.2414	19.6439	22.6466	21.1003	19.5311	14.9122	17.1884	18.8892	18.5222	19.295	19.9676	17.4121
94	13.5503	11.3791	12.6253	12.7344	12.8436	8.93214	13.9797	10.3206	14.0223	16.0076	13.7371	11.313	12.0587	10.7507	8.25305	9.2146	10.7176	8.55638	8.13024	10.1364
118	16.0336	17.435	15.3744	14.2462	10.8292	16.3013	12.8409	10.9141	12.1585	16.3857	10.8464	12.0138	14.1387	12.674	7.15674	9.34054	9.99158	10.6426	8.65237	9.53397
119	17.0836	19.6338	11.902	21.5193	20.2646	24.2415	21.2828	19.5033	17.5963	18.8053	18.1803	15.4301	20.7217	9.92144	16.0262	15.6925	14.6539	14.7019	17.0425	14.8718
123	22.5829	26.8833	28.6707	24.2717	29.1268	25.4778	22.2798	24.3372	18.6249	12.9125	20.0719	21.5462	22.5145	24.4342	21.3136	21.0837	21.771	22.4583	23.4572	21.8485
126	17.6356	27.7635	23.0761	22.0692	18.9846	21.0553	18.4156	20.7651	21.7881	23.5323	20.1268	19.8236	18.8819	16.8813	14.8807	19.6733	19.9996	20.4682	19.7252	19.837

## Sheet: Fig 3f
dLight Behavior by session
ITI (Tone off) Lever Press Rate
80	0.131147	0.236076	0.392448	0.492407	0.56796	0.711874	0.482662	0.331501	0.448545	0.430273	0.468087	0.524122	0.710603	0.489951	0.869131	0.981193	1.12503	0.865358	1.08473	0.814207
81	0.418447	0.75451	0.69601	0.485111	0.78862	0.554628	0.38635	0.348559	0.560709	0.407114	0.455842	0.624078	0.563133	0.54367	0.560723	0.465604	0.766671	0.572828	0.576527	0.596022
93	0.193798	0.407089	0.932449	0.828773	0.809322	0.983678	1.4541	1.46401	1.15918	1.24321	1.20547	1.47613	1.75916	1.9941	2.11378	1.85216	1.92223	1.62722	1.7271	1.70659
94	0.496045	0.258338	0.625244	0.618014	0.877578	0.675215	1.02618	0.960472	1.18469	1.20906	1.17998	1.19806	1.42239	1.25916	1.44694	1.16278	1.19576	1.14221	0.962968	0.975051
118	0.885588	1.11339	1.25759	1.13769	0.977684	1.09754	1.16066	0.949854	1.03462	1.0346	0.963134	0.953396	1.02005	0.961911	0.986117	1.14728	1.10495	1.05161	0.982482	1.04911
119	0.879531	0.831142	0.724445	1.0844	0.998243	1.28168	1.197	1.14369	1.24297	1.19577	1.41992	1.55459	1.32285	1.24793	1.2672	1.22853	1.25881	1.35687	1.38711	1.33755
123	0.688126	0.770517	0.845599	0.841985	0.852982	0.7439	0.855343	0.712356	0.839593	0.141734	0.726885	0.868586	1.01413	0.921955	1.21397	1.43198	1.28311	1.40772	1.44763	1.44531
126	0.791141	1.07342	1.05528	1.16304	1.16669	1.22372	1.02136	0.93895	1.01041	0.739009	0.686965	0.875918	0.783853	0.639667	1.00429	1.11092	1.10003	1.16654	1.07946	1.30259
S- (Tone on) Lever press rate
80	0.3	0.35625	0.38625	0.4775	0.569375	0.558125	0.47125	0.366875	0.416875	0.468125	0.39	0.593125	0.793125	0.3275	0.6675	0.663125	0.763125	0.61375	0.853125	0.483125
81	0.34375	0.47625	0.478125	0.251875	0.481875	0.284375	0.14875	0.415	0.275	0.289375	0.125	0.185625	0.221875	0.39625	0.30625	0.175	0.381875	0.23625	0.343125	0.343125
93	0.295625	0.463125	0.758125	0.6575	0.563125	0.844375	1.04563	1.18063	0.786875	1.145	0.903125	1.05812	1.09625	0.756875	0.695	0.94625	0.8925	0.778125	0.604375	0.7375
94	0.5125	0.236875	0.4675	0.435	0.6175	0.11125	0.3175	0.374375	0.363125	0.9525	1.06688	0.50125	1.02875	0.928125	0.779375	0.8	0.621875	0.2275	0.104375	0.168125
118	1.01438	1.11437	0.868125	0.765	0.5825	0.62375	0.8225	0.67375	0.63125	0.260625	0.415	0.2625	0.36375	0.278125	0.441875	0.678125	0.72	0.713125	0.691875	0.804375
119	0.920625	0.906875	0.831875	1.10312	0.858125	1.14688	0.87	0.775625	0.81625	0.519375	0.44875	0.561875	0.2375	0.168125	0.186875	0.331875	0.48	0.9125	0.851875	0.846875
123	0.79	0.810625	0.800625	0.68125	0.599375	0.493125	0.4675	0.236875	0.544375	0.025625	0.26	0.259375	0.443125	0.351875	0.70125	0.715	0.70875	0.64375	0.338125	0.6825
126	0.935	1.08062	1.08813	1.08125	0.905625	1.0325	0.75875	0.653125	0.49625	0.30125	0.2725	0.213125	0.47875	0.1875	0.281875	0.61125	0.65375	0.79	0.51875	0.79125
S- / ITI Lever press ratio
80	2.28751	1.50905	0.984206	0.969727	1.00249	0.784022	0.976356	1.10671	0.929393	1.08797	0.833178	1.13165	1.11613	0.668434	0.768009	0.675836	0.678313	0.709244	0.786485	0.593369
81	0.821491	0.631204	0.686951	0.519211	0.611035	0.512731	0.385014	1.19061	0.490451	0.710797	0.274218	0.297439	0.394001	0.728842	0.54617	0.375856	0.498095	0.412427	0.595159	0.575692
93	1.52543	1.13765	0.813047	0.793341	0.695799	0.858385	0.719088	0.806433	0.678822	0.921007	0.749192	0.716825	0.623168	0.379557	0.328794	0.51089	0.464304	0.478194	0.349936	0.432149
94	1.03317	0.916919	0.747708	0.703868	0.703641	0.164762	0.3094	0.389782	0.306516	0.7878	0.904143	0.418383	0.723254	0.7371	0.538635	0.688008	0.520068	0.199175	0.108389	0.172427
118	1.14543	1.00089	0.69031	0.672418	0.595796	0.568315	0.708646	0.70932	0.610125	0.251909	0.430885	0.275331	0.3566	0.289138	0.448096	0.591072	0.651616	0.678126	0.704211	0.76672
119	1.04672	1.09112	1.14829	1.01727	0.859635	0.894823	0.72682	0.678179	0.656691	0.434344	0.316039	0.361431	0.179537	0.134724	0.14747	0.270141	0.381311	0.672504	0.614139	0.633154
123	1.14805	1.05205	0.946814	0.8091	0.702682	0.662892	0.546564	0.332523	0.64838	0.180796	0.357691	0.298618	0.436952	0.381662	0.577649	0.499308	0.55237	0.457301	0.233572	0.472218
126	1.18184	1.00671	1.03112	0.929672	0.776233	0.843737	0.742882	0.695591	0.491139	0.407641	0.396673	0.243316	0.610765	0.293121	0.280671	0.550218	0.594301	0.677218	0.480563	0.607444

## Sheet: Fig 3g
dLight
	day
	1	2	3	4	5	6	7	8	9	10	11	12	13	14	15	16	17	18	19	20
eartag	Phasic trough at tone onset
80	-0.0704273	-0.0587848	-0.103349	-0.0985866	-0.121258	-0.135815	-0.105468	-0.0842021	-0.0629361	-0.0911088	-0.119281	-0.122254	-0.125227	-0.1282	-0.155863	-0.183526	-0.211189	-0.238852	-0.264269	-0.289685
81	-0.0762217	-0.266248	-0.228348	-0.190448	-0.152549	-0.150946	-0.149343	-0.14774	-0.146137	-0.144534	-0.142932	-0.160456	-0.177981	-0.195506	-0.203839	-0.212173	-0.192957	-0.173742	-0.154131	-0.144095
93	-0.112664	-0.105761	-0.117924	-0.130087	-0.14225	-0.162163	-0.129289	-0.179671	-0.206055	-0.175207	-0.154391	-0.288937	-0.209641	-0.251999	-0.221482	-0.226026	-0.236412	-0.171619	-0.179181	-0.262227
94	-0.118181	-0.188995	-0.156839	-0.206955	-0.257072	-0.361264	-0.246714	-0.270296	-0.242662	-0.228613	-0.332562	-0.408779	-0.500752	-0.511577	-0.571897	-0.546418	-0.402297	-0.560866	-0.562659	-0.394984
118	-0.22054	-0.219951	-0.278446	-0.352317	-0.42641	-0.300118	-0.319649	-0.449495	-0.429561	-0.250642	-0.401835	-0.298643	-0.364569	-0.216125	-0.396448	-0.334396	-0.397983	-0.461571	-0.332712	-0.376318
119	-0.214524	-0.249855	-0.334621	-0.291472	-0.272903	-0.257981	-0.492937	-0.440026	-0.400313	-0.318021	-0.592471	-0.656471	-0.415884	-0.505675	-0.446113	-0.505957	-0.450167	-0.515704	-0.474902	-0.596049
123	-0.0346059	-0.0191959	-0.0542782	-0.108237	-0.141267	-0.142271	-0.145548	-0.182169	-0.106226	-0.0302827	-0.173217	-0.216107	-0.181559	-0.159701	-0.193166	-0.257484	-0.265299	-0.273113	-0.340965	-0.279111
126	0.00284808	-0.0747538	-0.0471822	-0.171668	-0.14576	-0.186148	-0.172755	-0.176921	-0.186182	-0.241457	-0.213543	-0.26818	-0.213582	-0.201099	-0.188615	-0.244365	-0.289848	-0.312242	-0.339466	-0.341581
eartag	Phasic Peak at tone offset
80	-0.0225275	0.0726005	0.0730606	0.0720113	0.112629	0.0796384	0.085709	0.0943798	0.103051	0.0870867	0.0711229	0.0923961	0.113669	0.134943	0.155451	0.175959	0.196467	0.216975	0.270596	0.324218
81	0.0586035	0.103208	0.119475	0.135741	0.152008	0.149228	0.146448	0.143668	0.140888	0.138108	0.135328	0.167046	0.198765	0.230484	0.232694	0.234904	0.216359	0.197814	0.204388	0.198175
93	0.123608	0.128325	0.163852	0.199378	0.234905	0.114205	0.221859	0.301631	0.238804	0.382045	0.313049	0.385358	0.34089	0.327698	0.416416	0.379176	0.365243	0.293927	0.335064	0.382301
94	0.170905	0.112705	0.273916	0.299515	0.325115	0.246203	0.293797	0.390936	0.401535	0.487208	0.510321	0.735972	0.825917	0.979806	0.934896	1.1394	0.997644	1.2822	1.30768	0.997694
118	0.13546	0.468301	0.57158	0.911238	0.846642	0.790073	1.06636	1.16066	1.24079	0.860278	0.970738	1.07769	1.13716	0.862401	0.991185	0.792015	0.871011	0.950007	0.640695	1.15655
119	0.214432	0.13175	0.374836	0.227819	0.278144	0.389251	0.586369	0.744045	0.991593	0.621285	0.868213	1.07506	0.819681	0.796774	0.81018	1.15479	0.937871	1.46327	1.19992	1.26035
123	0.129169	0.0782715	0.189776	0.204342	0.221155	0.36378	0.357809	0.312657	0.3678	0.422943	0.430055	0.513565	0.699329	0.662129	0.905992	0.949488	0.85937	0.769251	0.991579	0.961757
126	0.0221321	0.016127	0.106814	0.113426	0.131094	0.170491	0.229267	0.175742	0.2748	0.150953	0.110265	0.163538	0.337378	0.33536	0.333342	0.370885	0.480614	0.620974	0.588274	0.612556

## Sheet: Fig 3h
dLight
	day
	1	2	3	4	5	6	7	8	9	10	11	12	13	14	15	16	17	18	19	20				15.6083	11.8494	15.6898	13.5503	16.0336	17.0836	22.5829	17.6356
eartag	plateau after Tone Onset
80	-0.00816375	0.00309624	-0.0538436	-0.0398409	-0.0445446	-0.0779265	-0.0538677	-0.0355751	-0.0172825	-0.0313105	-0.0453386	-0.0484236	-0.0515085	-0.0545935	-0.0654113	-0.076229	-0.0870468	-0.0978646	-0.0975358	-0.0972069
81	-0.0198507	-0.100798	-0.0895338	-0.0782699	-0.0670059	-0.0661467	-0.0652875	-0.0644283	-0.0635691	-0.0627099	-0.0618507	-0.0660515	-0.0702523	-0.0744531	-0.0844124	-0.0943716	-0.0719373	-0.0495031	-0.0205655	-0.0420951
93	-0.036135	-0.0226062	-0.0440566	-0.0655071	-0.0869575	-0.0746426	-0.092459	-0.140855	-0.089966	-0.113539	-0.0654577	-0.129109	-0.0937774	-0.0952617	-0.0763514	-0.122581	-0.109592	-0.127447	-0.105883	-0.115338
94	-0.0347046	-0.0935104	-0.0588338	-0.068031	-0.0772281	-0.0882111	-0.0431239	-0.118851	-0.147877	-0.105034	-0.205562	-0.209181	-0.239217	-0.232682	-0.228356	-0.319763	-0.186103	-0.245496	-0.249324	-0.134693
118	-0.0923299	-0.0899654	-0.124236	-0.129958	-0.134015	-0.0674207	-0.121928	-0.168691	-0.169428	-0.0631263	-0.194939	-0.110894	-0.164774	-0.0783189	-0.138469	-0.12948	-0.189455	-0.24943	-0.17399	-0.195599
119	-0.0216551	-0.101726	-0.119702	-0.065886	-0.138048	-0.163983	-0.299828	-0.197771	-0.0934234	-0.106207	-0.210544	-0.199362	-0.145379	-0.25456	-0.205088	-0.197975	-0.148105	-0.226183	-0.144002	-0.273498
123	-0.0545901	0.01809	-0.0276737	-0.0523786	-0.0956236	-0.0846618	-0.0703387	-0.093621	-0.0135136	0.0665937	-0.0567619	-0.157318	-0.158693	-0.139741	-0.0872533	-0.150943	-0.158542	-0.166141	-0.166304	-0.0470536
126	0.0317153	-0.000385351	-0.044201	-0.114317	-0.0756352	-0.0942093	-0.15133	-0.0898077	-0.102139	-0.108484	-0.131649	-0.199528	-0.131636	-0.119354	-0.107072	-0.114766	-0.157874	-0.120335	-0.138629	-0.163012
eartag	plateau after Tone Offset
80	-0.00276334	0.01648	0.0132896	0.0042628	0.0209986	0.0734109	0.0246302	0.0133661	0.00210214	0.0278931	0.0536841	0.0540823	0.0544805	0.0548786	0.0700734	0.0852682	0.100463	0.115658	0.160064	0.204469
81	-0.00163619	0.0266499	0.0466684	0.0666869	0.0867053	0.0797277	0.07275	0.0657724	0.0587947	0.051817	0.0448394	0.0666819	0.0885244	0.110367	0.0906689	0.0709709	0.0612177	0.0514645	0.0918277	0.057282
93	0.0438344	0.0766045	0.0692574	0.0619102	0.0545631	0.00730744	0.15946	0.14935	0.0899054	0.1207	0.0921181	0.105031	0.159984	0.0973368	0.217772	0.102325	0.0672218	0.105106	0.0948774	0.11128
94	0.00112169	-0.00589057	0.120469	0.131644	0.14282	-0.0188128	0.153174	0.119963	0.153908	0.179865	0.206413	0.281762	0.268517	0.239525	0.235196	0.239084	0.129298	0.310038	0.23121	0.286367
118	0.0695217	0.128368	0.110618	0.0690257	0.152837	0.0446313	0.0921371	0.13442	-0.0178115	0.138702	0.141496	0.0897199	-0.0270142	0.0653928	0.0235488	0.018122	0.0252139	0.0323058	0.00228001	0.0245724
119	0.0114015	0.138972	0.130272	0.11255	0.153074	0.163411	0.140746	0.180637	0.145284	0.147537	0.17674	0.311694	0.262095	0.102743	0.122904	0.136076	-0.0115418	0.0727024	0.188916	0.196626
123	0.0254261	-0.00381672	0.0962852	0.0672081	0.114639	0.140327	0.201955	0.130588	0.0656706	0.000753042	0.042579	0.0701877	0.120619	0.0816299	0.167396	0.15472	0.0998903	0.0450603	0.0904636	0.107801
126	-0.0303362	-0.00343098	-0.00226907	0.0641398	0.112905	0.116308	0.137149	0.128711	0.123748	0.0613403	0.0803208	0.111352	0.125279	0.128994	0.132709	0.140816	0.133154	0.113854	0.0720499	0.119201
eartag	ABSOLUTE VALUE of plateau after Tone Offset
80	0.00276334	0.01648	0.0132896	0.0042628	0.0209986	0.0734109	0.0246302	0.0133661	0.00210214	0.0278931	0.0536841	0.0540823	0.0544805	0.0548786	0.0700734	0.0852682	0.100463	0.115658	0.160064	0.204469
81	0.00163619	0.0266499	0.0466684	0.0666869	0.0867053	0.0797277	0.07275	0.0657724	0.0587947	0.051817	0.0448394	0.0666819	0.0885244	0.110367	0.0906689	0.0709709	0.0612177	0.0514645	0.0918277	0.057282
93	0.0438344	0.0766045	0.0692574	0.0619102	0.0545631	0.00730744	0.15946	0.14935	0.0899054	0.1207	0.0921181	0.105031	0.159984	0.0973368	0.217772	0.102325	0.0672218	0.105106	0.0948774	0.11128
94	0.00112169	0.00589057	0.120469	0.131644	0.14282	0.0188128	0.153174	0.119963	0.153908	0.179865	0.206413	0.281762	0.268517	0.239525	0.235196	0.239084	0.129298	0.310038	0.23121	0.286367
118	0.0695217	0.128368	0.110618	0.0690257	0.152837	0.0446313	0.0921371	0.13442	0.0178115	0.138702	0.141496	0.0897199	0.0270142	0.0653928	0.0235488	0.018122	0.0252139	0.0323058	0.00228001	0.0245724
119	0.0114015	0.138972	0.130272	0.11255	0.153074	0.163411	0.140746	0.180637	0.145284	0.147537	0.17674	0.311694	0.262095	0.102743	0.122904	0.136076	0.0115418	0.0727024	0.188916	0.196626
123	0.0254261	0.00381672	0.0962852	0.0672081	0.114639	0.140327	0.201955	0.130588	0.0656706	0.000753042	0.042579	0.0701877	0.120619	0.0816299	0.167396	0.15472	0.0998903	0.0450603	0.0904636	0.107801
126	0.0303362	0.00343098	0.00226907	0.0641398	0.112905	0.116308	0.137149	0.128711	0.123748	0.0613403	0.0803208	0.111352	0.125279	0.128994	0.132709	0.140816	0.133154	0.113854	0.0720499	0.119201
eartag	ABSOLUTE VALUE of plateau after Tone Onset
80	0.00816375	0.00309624	0.0538436	0.0398409	0.0445446	0.0779265	0.0538677	0.0355751	0.0172825	0.0313105	0.0453386	0.0484236	0.0515085	0.0545935	0.0654113	0.076229	0.0870468	0.0978646	0.0975358	0.0972069
81	0.0198507	0.100798	0.0895338	0.0782699	0.0670059	0.0661467	0.0652875	0.0644283	0.0635691	0.0627099	0.0618507	0.0660515	0.0702523	0.0744531	0.0844124	0.0943716	0.0719373	0.0495031	0.0205655	0.0420951
93	0.036135	0.0226062	0.0440566	0.0655071	0.0869575	0.0746426	0.092459	0.140855	0.089966	0.113539	0.0654577	0.129109	0.0937774	0.0952617	0.0763514	0.122581	0.109592	0.127447	0.105883	0.115338
94	0.0347046	0.0935104	0.0588338	0.068031	0.0772281	0.0882111	0.0431239	0.118851	0.147877	0.105034	0.205562	0.209181	0.239217	0.232682	0.228356	0.319763	0.186103	0.245496	0.249324	0.134693
118	0.0923299	0.0899654	0.124236	0.129958	0.134015	0.0674207	0.121928	0.168691	0.169428	0.0631263	0.194939	0.110894	0.164774	0.0783189	0.138469	0.12948	0.189455	0.24943	0.17399	0.195599
119	0.0216551	0.101726	0.119702	0.065886	0.138048	0.163983	0.299828	0.197771	0.0934234	0.106207	0.210544	0.199362	0.145379	0.25456	0.205088	0.197975	0.148105	0.226183	0.144002	0.273498
123	0.0545901	0.01809	0.0276737	0.0523786	0.0956236	0.0846618	0.0703387	0.093621	0.0135136	0.0665937	0.0567619	0.157318	0.158693	0.139741	0.0872533	0.150943	0.158542	0.166141	0.166304	0.0470536
126	0.0317153	0.000385351	0.044201	0.114317	0.0756352	0.0942093	0.15133	0.0898077	0.102139	0.108484	0.131649	0.199528	0.131636	0.119354	0.107072	0.114766	0.157874	0.120335	0.138629	0.163012

[truncated: 10 more sheets: Fig 3i-j, Fig 4a, Fig 4b, Fig 6b,d-e, Fig 6f, Fig 6g, Ext Fig1, Ext Fig 2, Ext Fig 7, Ext Fig 9 ]
